# Supplementary material for: First record of Urostylishubeiensis Ren (Hemiptera, Heteroptera, Urostylididae) from Japan, with an illustrated key to the Japanese urostylidid species
Source: Biodivers Data J. 2022 Apr 18;10:e83656. doi: 10.3897/BDJ.10.e83656 (PMC9038874; doi:10.3897/BDJ.10.e83656)
Supplement: XML Treatment for Urochela luteovaria [file BDJ.10.e83656-treatment2.xml]

<!DOCTYPE tp:taxon-treatment
  PUBLIC "-//TaxonX//DTD Taxonomic Treatment Publishing DTD v0 20100105//EN" "tax-treatment-NSO.dtd">
<tp:taxon-treatment xmlns:tp="http://www.plazi.org/taxpub"><tp:treatment-meta><mixed-citation publication-type="journal"><person-group><name><surname>Souma</surname><given-names>Jun</given-names></name><name><surname>Sakai</surname><given-names>Yoshiaki</given-names></name><name><surname>Ishikawa</surname><given-names>Tadashi</given-names></name></person-group><article-title>First record of <italic><tp:taxon-name><tp:taxon-name-part taxon-name-part-type="genus" reg="Urostylis">Urostylis</tp:taxon-name-part><tp:taxon-name-part taxon-name-part-type="species" reg="hubeiensis">hubeiensis</tp:taxon-name-part></tp:taxon-name></italic> Ren (<tp:taxon-name><tp:taxon-name-part taxon-name-part-type="order">Hemiptera</tp:taxon-name-part></tp:taxon-name>, <tp:taxon-name><tp:taxon-name-part taxon-name-part-type="suborder">Heteroptera</tp:taxon-name-part></tp:taxon-name>, <tp:taxon-name><tp:taxon-name-part taxon-name-part-type="family">Urostylididae</tp:taxon-name-part></tp:taxon-name>) from Japan, with an illustrated key to the Japanese urostylidid species</article-title><source>Biodivers Data J</source><day>18</day><month>04</month><year>2022</year><volume>10</volume><pub-id pub-id-type="doi">10.3897/BDJ.10.e83656</pub-id></mixed-citation></tp:treatment-meta><tp:nomenclature><tp:taxon-name>
              <object-id xmlns:xlink="http://www.w3.org/1999/xlink" content-type="arpha" xlink:type="simple">616BF66F-E0CE-5435-A47D-182192A0E7CB</object-id>
              <tp:taxon-name-part taxon-name-part-type="genus">Urochela</tp:taxon-name-part>
              <tp:taxon-name-part taxon-name-part-type="species">luteovaria</tp:taxon-name-part>
            </tp:taxon-name><tp:taxon-authority>(Distant, 1881)</tp:taxon-authority></tp:nomenclature><tp:treatment-sec sec-type="Distribution"><title>Distribution</title><p>China, Japan (Hokkaido, Honshu, Shikoku, Kyushu), Korea (<xref ref-type="bibr" rid="B7724372">Distant 1881</xref>, <xref ref-type="bibr" rid="B7724515">Rider 2006</xref>, <xref ref-type="bibr" rid="B7724390">Ishikawa and Miyamoto 2012</xref>, <xref ref-type="bibr" rid="B7727293">Ishikawa 2016</xref>).</p></tp:treatment-sec><ref-list><ref id="B7724372"><element-citation xmlns:xlink="http://www.w3.org/1999/xlink" publication-type="article" xlink:type="simple"><person-group person-group-type="author"><name name-style="western"><surname>Distant</surname><given-names>W. L.</given-names></name></person-group><year>1881</year><article-title>Notes on a small collection of from Tokei, Japan</article-title><source>Annals and Magazine of Natural History</source><volume>5</volume><fpage>27</fpage><lpage>29</lpage><pub-id pub-id-type="doi">10.1080/00222938109459836</pub-id></element-citation></ref><ref id="B7724515"><element-citation xmlns:xlink="http://www.w3.org/1999/xlink" publication-type="chapter" xlink:type="simple"><person-group person-group-type="author"><name name-style="western"><surname>Rider</surname><given-names>D. A.</given-names></name></person-group><year>2006</year><chapter-title>Family <tp:taxon-name><tp:taxon-name-part taxon-name-part-type="family">Urostylididae</tp:taxon-name-part></tp:taxon-name> Dallas, 1851</chapter-title><person-group person-group-type="editor"><name name-style="western"><surname>Aukema</surname><given-names>B.</given-names></name><name name-style="western"><surname>Rieger</surname><given-names>C.</given-names></name></person-group><source>Catalogue of the <tp:taxon-name><tp:taxon-name-part taxon-name-part-type="suborder">Heteroptera</tp:taxon-name-part></tp:taxon-name> of the Palaearctic Region. Vol. 5. <tp:taxon-name><tp:taxon-name-part taxon-name-part-type="infraorder">Pentatomomorpha</tp:taxon-name-part></tp:taxon-name> II</source><publisher-name>The Netherlands Entomological Society</publisher-name><publisher-loc>Amsterdam</publisher-loc><size units="page">102–116</size><isbn>90-71912-28-0</isbn></element-citation></ref><ref id="B7724390"><element-citation xmlns:xlink="http://www.w3.org/1999/xlink" publication-type="chapter" xlink:type="simple"><person-group person-group-type="author"><name name-style="western"><surname>Ishikawa</surname><given-names>T.</given-names></name><name name-style="western"><surname>Miyamoto</surname><given-names>S.</given-names></name></person-group><year>2012</year><chapter-title>Family <tp:taxon-name><tp:taxon-name-part taxon-name-part-type="family">Urostylididae</tp:taxon-name-part></tp:taxon-name></chapter-title><person-group person-group-type="editor"><name name-style="western"><surname>Ishikawa</surname><given-names>T.</given-names></name><name name-style="western"><surname>Takai</surname><given-names>M.</given-names></name><name name-style="western"><surname>Yasunaga</surname><given-names>T.</given-names></name></person-group><source>A ﬁeld guide to Japanese bugs. Terrestrial heteropterans III</source><publisher-name>Zenkoku Noson Kyoiku Kyokai, Publishing Co., Ltd.</publisher-name><publisher-loc>Tokyo</publisher-loc><size units="page">101 pl., 436–438</size><comment content-type="language">Japanese</comment><isbn>978-4-88137-168-8</isbn></element-citation></ref><ref id="B7727293"><element-citation xmlns:xlink="http://www.w3.org/1999/xlink" publication-type="chapter" xlink:type="simple"><person-group person-group-type="author"><name name-style="western"><surname>Ishikawa</surname><given-names>T.</given-names></name></person-group><year>2016</year><chapter-title>Family <tp:taxon-name><tp:taxon-name-part taxon-name-part-type="family">Urostylididae</tp:taxon-name-part></tp:taxon-name></chapter-title><person-group person-group-type="editor"><name name-style="western"><surname>Hayashi</surname><given-names>M.</given-names></name><name name-style="western"><surname>Tomokuni</surname><given-names>M.</given-names></name><name name-style="western"><surname>Yoshizawa</surname><given-names>K.</given-names></name><name name-style="western"><surname>Ishikawa</surname><given-names>T.</given-names></name></person-group><source>Catalogue of the insects of Japan Volume 4 <tp:taxon-name><tp:taxon-name-part taxon-name-part-type="superorder">Paraneoptera</tp:taxon-name-part></tp:taxon-name></source><publisher-name>Touka-shobo</publisher-name><publisher-loc>Fukuoka</publisher-loc><size units="page">486</size><comment content-type="language">Japanese</comment></element-citation></ref></ref-list></tp:taxon-treatment>
