# Supplementary material for: First record of Urostylishubeiensis Ren (Hemiptera, Heteroptera, Urostylididae) from Japan, with an illustrated key to the Japanese urostylidid species
Source: Biodivers Data J. 2022 Apr 18;10:e83656. doi: 10.3897/BDJ.10.e83656 (PMC9038874; doi:10.3897/BDJ.10.e83656)
Supplement: XML Treatment for Urostylis hubeiensis [file BDJ.10.e83656-treatment5.xml]

<!DOCTYPE tp:taxon-treatment
  PUBLIC "-//TaxonX//DTD Taxonomic Treatment Publishing DTD v0 20100105//EN" "tax-treatment-NSO.dtd">
<tp:taxon-treatment xmlns:tp="http://www.plazi.org/taxpub"><tp:treatment-meta><mixed-citation publication-type="journal"><person-group><name><surname>Souma</surname><given-names>Jun</given-names></name><name><surname>Sakai</surname><given-names>Yoshiaki</given-names></name><name><surname>Ishikawa</surname><given-names>Tadashi</given-names></name></person-group><article-title>First record of <italic><tp:taxon-name><tp:taxon-name-part taxon-name-part-type="genus" reg="Urostylis">Urostylis</tp:taxon-name-part><tp:taxon-name-part taxon-name-part-type="species" reg="hubeiensis">hubeiensis</tp:taxon-name-part></tp:taxon-name></italic> Ren (<tp:taxon-name><tp:taxon-name-part taxon-name-part-type="order">Hemiptera</tp:taxon-name-part></tp:taxon-name>, <tp:taxon-name><tp:taxon-name-part taxon-name-part-type="suborder">Heteroptera</tp:taxon-name-part></tp:taxon-name>, <tp:taxon-name><tp:taxon-name-part taxon-name-part-type="family">Urostylididae</tp:taxon-name-part></tp:taxon-name>) from Japan, with an illustrated key to the Japanese urostylidid species</article-title><source>Biodivers Data J</source><day>18</day><month>04</month><year>2022</year><volume>10</volume><pub-id pub-id-type="doi">10.3897/BDJ.10.e83656</pub-id></mixed-citation></tp:treatment-meta><tp:nomenclature><tp:taxon-name>
              <object-id xmlns:xlink="http://www.w3.org/1999/xlink" content-type="arpha" xlink:type="simple">9AAF865A-2F6E-5A1E-B816-56CDA83D8946</object-id>
              <tp:taxon-name-part taxon-name-part-type="genus">Urostylis</tp:taxon-name-part>
              <tp:taxon-name-part taxon-name-part-type="species">hubeiensis</tp:taxon-name-part>
            </tp:taxon-name><tp:taxon-authority>Ren, 1997</tp:taxon-authority></tp:nomenclature><tp:treatment-sec sec-type="Distribution"><title>Distribution</title><p>China, Japan (Tsushima Island), Korea (<xref ref-type="bibr" rid="B7724506">Ren 1997</xref>, <xref ref-type="bibr" rid="B7724454">Kim et al. 2018</xref>, <xref ref-type="bibr" rid="B7724627">Zhou and Rédei 2018</xref>, present study).</p></tp:treatment-sec><ref-list><ref id="B7724506"><element-citation xmlns:xlink="http://www.w3.org/1999/xlink" publication-type="article" xlink:type="simple"><person-group person-group-type="author"><name name-style="western"><surname>Ren</surname><given-names>S. Z.</given-names></name></person-group><year>1997</year><article-title>New species of <italic><tp:taxon-name><tp:taxon-name-part taxon-name-part-type="genus" reg="Urolabida">Urolabida</tp:taxon-name-part></tp:taxon-name></italic> Westwood and <italic><tp:taxon-name><tp:taxon-name-part taxon-name-part-type="genus" reg="Urostylis">Urostylis</tp:taxon-name-part></tp:taxon-name></italic> Westwood from China (<tp:taxon-name><tp:taxon-name-part taxon-name-part-type="suborder">Heteroptera</tp:taxon-name-part></tp:taxon-name>: <tp:taxon-name><tp:taxon-name-part taxon-name-part-type="family">Urostylidae</tp:taxon-name-part></tp:taxon-name>)</article-title><source>Acta Scientiarum Naturalium Universitatis Nankaiensis</source><volume>30</volume><fpage>57</fpage><lpage>65</lpage><comment content-type="language">Chinese, with English summary</comment></element-citation></ref><ref id="B7724454"><element-citation xmlns:xlink="http://www.w3.org/1999/xlink" publication-type="article" xlink:type="simple"><person-group person-group-type="author"><name name-style="western"><surname>Kim</surname><given-names>J.</given-names></name><name name-style="western"><surname>Roca-Cusachs</surname><given-names>M,</given-names></name><name name-style="western"><surname>Jung</surname><given-names>S.</given-names></name></person-group><year>2018</year><article-title>Taxonomic review of the genus <italic><tp:taxon-name><tp:taxon-name-part taxon-name-part-type="genus" reg="Urostylis">Urostylis</tp:taxon-name-part></tp:taxon-name></italic> (<tp:taxon-name><tp:taxon-name-part taxon-name-part-type="order">Hemiptera</tp:taxon-name-part></tp:taxon-name>: <tp:taxon-name><tp:taxon-name-part taxon-name-part-type="suborder">Heteroptera</tp:taxon-name-part></tp:taxon-name>: <tp:taxon-name><tp:taxon-name-part taxon-name-part-type="family">Urostylididae</tp:taxon-name-part></tp:taxon-name>) from the Korean Peninsula, with description of a new species</article-title><source>Zootaxa</source><volume>4433</volume><issue>3</issue><fpage>445</fpage><lpage>456</lpage><pub-id pub-id-type="doi">10.11646/zootaxa.4433.3.3</pub-id></element-citation></ref><ref id="B7724627"><element-citation xmlns:xlink="http://www.w3.org/1999/xlink" publication-type="article" xlink:type="simple"><person-group person-group-type="author"><name name-style="western"><surname>Zhou</surname><given-names>Y. Y.</given-names></name><name name-style="western"><surname>Rédei</surname><given-names>D.</given-names></name></person-group><year>2018</year><article-title>A new synonymy in East Asian <tp:taxon-name><tp:taxon-name-part taxon-name-part-type="family">Urostylididae</tp:taxon-name-part></tp:taxon-name> (<tp:taxon-name><tp:taxon-name-part taxon-name-part-type="order">Hemiptera</tp:taxon-name-part></tp:taxon-name>: <tp:taxon-name><tp:taxon-name-part taxon-name-part-type="suborder">Heteroptera</tp:taxon-name-part></tp:taxon-name>)</article-title><source>Zootaxa</source><volume>4504</volume><issue>1</issue><fpage>145</fpage><lpage>150</lpage><pub-id pub-id-type="doi">10.11646/zootaxa.4504.1.10</pub-id></element-citation></ref></ref-list></tp:taxon-treatment>
